# Supplementary material for: Colorimetric Sensing of the Peroxide Number of Milk Powder Using CsPbBr3 Perovskite Nanocrystals
Source: Biosensors (Basel). 2023 Apr 20;13(4):493. doi: 10.3390/bios13040493 (PMC10137039; doi:10.3390/bios13040493)
Supplement: Supplementary file 1 [file biosensors-13-00493-s001.zip]

Archive with 2 entries (2 files):
- biosensors-2318617-supplementary.pdf
- Video S1.mp4
